# Supplementary material for: Highly Robust and Multimodal PVA/Aramid Nanofiber/MXene Organogel Sensors for Advanced Human–Machine Interfaces
Source: Biosensors (Basel). 2026 Apr 20;16(4):229. doi: 10.3390/bios16040229 (PMC13115146; doi:10.3390/bios16040229)
Supplement: Supplementary file 1 [file biosensors-16-00229-s001.zip]

Archive with 1 entries (1 files):
- biosensors-4218290-supplementary.pdf
